# Supplementary material for: Expanding the OMOP common data model to support extracorporeal life support research
Source: JAMIA Open. 2026 Jun 22;9(3):ooag112. doi: 10.1093/jamiaopen/ooag112 (PMC13284988; doi:10.1093/jamiaopen/ooag112)
Supplement: ooag112_Supplementary_Data [file ooag112_supplementary_data.zip]

Archive with 3 entries (3 files):
- Figure S1.png
- supp_concepts.csv
- supp_maastricht_treaty_analysis.csv
