# Supplementary material for: Expanding the OMOP common data model to support extracorporeal life support research
Source: JAMIA Open. 2026 Jun 22;9(3):ooag112. doi: 10.1093/jamiaopen/ooag112 (PMC13284988; doi:10.1093/jamiaopen/ooag112)
Supplement: ooag112_Supplementary_Data [file ooag112_supplementary_data.zip › supp_concepts.csv]

concept_id	concept_name	domain_id	vocabulary_id	concept_class_id	standard_concept	concept_code	valid_start_date	valid_end_date	invalid_reason	release
36717790	Venovenoarterial extracorporeal membrane oxygenation	Procedure	OMOP Extension	Procedure	S	OMOP5385979	20240225	20991231		OMOP CDM February 2024 release
36717791	Venopulmonary extracorporeal membrane oxygenation	Procedure	OMOP Extension	Procedure	S	OMOP5385980	20240225	20991231		OMOP CDM February 2024 release
36717792	Venoarteriovenous extracorporeal membrane oxygenation	Procedure	OMOP Extension	Procedure	S	OMOP5385981	20240225	20991231		OMOP CDM February 2024 release
36717793	Venopulmoarterial extracorporeal membrane oxygenation	Procedure	OMOP Extension	Procedure	S	OMOP5385982	20240225	20991231		OMOP CDM February 2024 release
36717794	Pumpless extracorporeal membrane oxygenation	Procedure	OMOP Extension	Procedure	S	OMOP5385983	20240225	20991231		OMOP CDM February 2024 release
36717795	Venovenous extracorporeal carbon dioxide removal	Procedure	OMOP Extension	Procedure	S	OMOP5385984	20240225	20991231		OMOP CDM February 2024 release
36717796	Left congenital diaphragmatic hernia	Condition	OMOP Extension	Disorder	S	OMOP5385985	20240225	20991231		OMOP CDM February 2024 release
36717797	Right congenital diaphragmatic hernia	Condition	OMOP Extension	Disorder	S	OMOP5385986	20240225	20991231		OMOP CDM February 2024 release
36717798	Extracorporeal life support as bridge to recovery	Observation	OMOP Extension	Procedure	S	OMOP5385987	20240225	20991231		OMOP CDM February 2024 release
36717799	Extracorporeal life support as bridge to transplant	Observation	OMOP Extension	Procedure	S	OMOP5385988	20240225	20991231		OMOP CDM February 2024 release
36717800	Extracorporeal life support as bridge to lung transplant	Observation	OMOP Extension	Procedure	S	OMOP5385989	20240225	20991231		OMOP CDM February 2024 release
36717801	Extracorporeal life support as bridge to heart transplant	Observation	OMOP Extension	Procedure	S	OMOP5385990	20240225	20991231		OMOP CDM February 2024 release
36717802	Extracorporeal life support as bridge to combined heart-lung transplant	Observation	OMOP Extension	Procedure	S	OMOP5385991	20240225	20991231		OMOP CDM February 2024 release
36717803	Extracorporeal life support as bridge to decision	Observation	OMOP Extension	Procedure	S	OMOP5385992	20240225	20991231		OMOP CDM February 2024 release
36717804	Extracorporeal life support as bridge to destination	Observation	OMOP Extension	Procedure	S	OMOP5385993	20240225	20991231		OMOP CDM February 2024 release
36717805	Extracorporeal life support as bridge to long-term mechanical circulatory support	Observation	OMOP Extension	Procedure	S	OMOP5385994	20240225	20991231		OMOP CDM February 2024 release
36717806	Extracorporeal life support as periprocedural support	Observation	OMOP Extension	Procedure	S	OMOP5385995	20240225	20991231		OMOP CDM February 2024 release
36717807	Extracorporeal life support as interval support for organ retrieval	Observation	OMOP Extension	Procedure	S	OMOP5385996	20240225	20991231		OMOP CDM February 2024 release
36717808	Cannula flow direction	Observation	OMOP Extension	Qualifier Value	S	OMOP5385997	20240225	20991231		OMOP CDM February 2024 release
36717809	Drainage	Observation	OMOP Extension	Qualifier Value	S	OMOP5385998	20240225	20991231		OMOP CDM February 2024 release
36717810	Return	Observation	OMOP Extension	Qualifier Value	S	OMOP5385999	20240225	20991231		OMOP CDM February 2024 release
36717811	Drainage and return	Observation	OMOP Extension	Qualifier Value	S	OMOP5386000	20240225	20991231		OMOP CDM February 2024 release
36717812	Distinct distal perfusion	Observation	OMOP Extension	Qualifier Value	S	OMOP5386001	20240225	20991231		OMOP CDM February 2024 release
36717813	Distinct distal drainage	Observation	OMOP Extension	Qualifier Value	S	OMOP5386002	20240225	20991231		OMOP CDM February 2024 release
36717814	Acute obstruction to extracorporeal blood flow	Observation	OMOP Extension	Clinical Finding	S	OMOP5386003	20240225	20991231		OMOP CDM February 2024 release
36717815	Increasing resistance to extracorporeal blood flow	Observation	OMOP Extension	Clinical Finding	S	OMOP5386004	20240225	20991231		OMOP CDM February 2024 release
36717816	Air in extracorporeal life support circuit or component	Observation	OMOP Extension	Clinical Finding	S	OMOP5386005	20240225	20991231		OMOP CDM February 2024 release
36717817	Hemorrhage of extracorporeal life support vascular access	Observation	OMOP Extension	Clinical Finding	S	OMOP5386006	20240225	20991231		OMOP CDM February 2024 release
36717818	Misplacement of extracorporeal life support cannula	Observation	OMOP Extension	Clinical Finding	S	OMOP5386007	20240225	20991231		OMOP CDM February 2024 release
36717819	Accidental dislodgement of extracorporeal life support component	Observation	OMOP Extension	Clinical Finding	S	OMOP5386008	20240225	20991231		OMOP CDM February 2024 release
36717820	Decreased efficiency of extracorporeal membrane lung	Observation	OMOP Extension	Clinical Finding	S	OMOP5386009	20240225	20991231		OMOP CDM February 2024 release
36717821	Recirculation	Observation	OMOP Extension	Clinical Finding	S	OMOP5386010	20240225	20991231		OMOP CDM February 2024 release
36717822	Coagulopathy caused by extracorporeal life support circuit or component	Condition	OMOP Extension	Disorder	S	OMOP5386011	20240225	20991231		OMOP CDM February 2024 release
36717823	Coagulopathy caused by extracorporeal life support blood pump	Condition	OMOP Extension	Disorder	S	OMOP5386012	20240225	20991231		OMOP CDM February 2024 release
36717824	Coagulopathy caused by extracorporeal life support circuit	Condition	OMOP Extension	Disorder	S	OMOP5386013	20240225	20991231		OMOP CDM February 2024 release
36717825	Coagulopathy caused by extracorporeal life support cannula	Condition	OMOP Extension	Disorder	S	OMOP5386014	20240225	20991231		OMOP CDM February 2024 release
36717826	Coagulopathy caused by extracorporeal membrane lung	Condition	OMOP Extension	Disorder	S	OMOP5386015	20240225	20991231		OMOP CDM February 2024 release
36717827	Hemolysis caused by extracorporeal life support circuit or component	Condition	OMOP Extension	Disorder	S	OMOP5386016	20240225	20991231		OMOP CDM February 2024 release
36717828	Hemolysis caused by extracorporeal life support blood pump	Condition	OMOP Extension	Disorder	S	OMOP5386017	20240225	20991231		OMOP CDM February 2024 release
36717829	Hemolysis caused by extracorporeal life support circuit	Condition	OMOP Extension	Disorder	S	OMOP5386018	20240225	20991231		OMOP CDM February 2024 release
36717830	Hemolysis caused by extracorporeal life support cannula	Condition	OMOP Extension	Disorder	S	OMOP5386019	20240225	20991231		OMOP CDM February 2024 release
36717831	Hemolysis caused by extracorporeal membrane lung	Condition	OMOP Extension	Disorder	S	OMOP5386020	20240225	20991231		OMOP CDM February 2024 release
36717832	Blood clot in extracorporeal life support circuit or component	Observation	OMOP Extension	Clinical Finding	S	OMOP5386021	20240225	20991231		OMOP CDM February 2024 release
36717833	Blood clot in extracorporeal life support blood pump	Observation	OMOP Extension	Clinical Finding	S	OMOP5386022	20240225	20991231		OMOP CDM February 2024 release
36717834	Blood clot in extracorporeal life support circuit	Observation	OMOP Extension	Clinical Finding	S	OMOP5386023	20240225	20991231		OMOP CDM February 2024 release
36717835	Blood clot in extracorporeal life support cannula	Observation	OMOP Extension	Clinical Finding	S	OMOP5386024	20240225	20991231		OMOP CDM February 2024 release
36717836	Blood clot in extracorporeal membrane lung	Observation	OMOP Extension	Clinical Finding	S	OMOP5386025	20240225	20991231		OMOP CDM February 2024 release
36717837	Extracorporeal life support device failure	Observation	OMOP Extension	Clinical Finding	S	OMOP5386026	20240225	20991231		OMOP CDM February 2024 release
36717838	Extracorporeal membrane lung failure	Observation	OMOP Extension	Clinical Finding	S	OMOP5386027	20240225	20991231		OMOP CDM February 2024 release
36717839	Extracorporeal life support blood pump failure	Observation	OMOP Extension	Clinical Finding	S	OMOP5386028	20240225	20991231		OMOP CDM February 2024 release
36717840	Extracorporeal life support temperature regulation device failure	Observation	OMOP Extension	Clinical Finding	S	OMOP5386029	20240225	20991231		OMOP CDM February 2024 release
36717841	Extracorporeal life support cannula failure	Observation	OMOP Extension	Clinical Finding	S	OMOP5386030	20240225	20991231		OMOP CDM February 2024 release
36717842	Extracorporeal life support circuit failure	Observation	OMOP Extension	Clinical Finding	S	OMOP5386031	20240225	20991231		OMOP CDM February 2024 release
36717843	Extracorporeal life support console failure	Observation	OMOP Extension	Clinical Finding	S	OMOP5386032	20240225	20991231		OMOP CDM February 2024 release
36717844	Impaired structural integrity of extracorporeal life support circuit or component	Observation	OMOP Extension	Clinical Finding	S	OMOP5386033	20240225	20991231		OMOP CDM February 2024 release
36717845	Rupture of extracorporeal life support circuit tubing	Observation	OMOP Extension	Clinical Finding	S	OMOP5386034	20240225	20991231		OMOP CDM February 2024 release
36717846	Raceway rupture of extracorporeal life support circuit tubing	Observation	OMOP Extension	Clinical Finding	S	OMOP5386035	20240225	20991231		OMOP CDM February 2024 release
36717847	Replacement of extracorporeal life support circuit	Procedure	OMOP Extension	Procedure	S	OMOP5386036	20240225	20991231		OMOP CDM February 2024 release
36717848	Sighing of extracorporeal membrane lung	Procedure	OMOP Extension	Procedure	S	OMOP5386037	20240225	20991231		OMOP CDM February 2024 release
36717849	Able to march on spot	Observation	OMOP Extension	Clinical Finding	S	OMOP5386038	20240225	20991231		OMOP CDM February 2024 release
36717850	Extracorporeal life support cannula	Device	OMOP Extension	Physical Object	S	OMOP5386039	20240225	20991231		OMOP CDM February 2024 release
36717851	Single-lumen extracorporeal life support cannula	Device	OMOP Extension	Physical Object	S	OMOP5386040	20240225	20991231		OMOP CDM February 2024 release
36717852	Dual-lumen extracorporeal life support cannula	Device	OMOP Extension	Physical Object	S	OMOP5386041	20240225	20991231		OMOP CDM February 2024 release
36717853	Single-lumen extracorporeal life support cannula with integrated distal perfusion outlet	Device	OMOP Extension	Physical Object	S	OMOP5386042	20240225	20991231		OMOP CDM February 2024 release
36717854	Extracorporeal life support temperature regulation device	Device	OMOP Extension	Physical Object	S	OMOP5386043	20240225	20991231		OMOP CDM February 2024 release
36717855	Extracorporeal air bubble/foam detector	Device	OMOP Extension	Physical Object	S	OMOP5386044	20240225	20991231		OMOP CDM February 2024 release
36717856	Extracorporeal filter	Device	OMOP Extension	Physical Object	S	OMOP5386045	20240225	20991231		OMOP CDM February 2024 release
36717857	Extracorporeal bladder	Device	OMOP Extension	Physical Object	S	OMOP5386046	20240225	20991231		OMOP CDM February 2024 release
36717858	Extracorporeal loop	Device	OMOP Extension	Physical Object	S	OMOP5386047	20240225	20991231		OMOP CDM February 2024 release
36717859	Differential oxygenation	Observation	OMOP Extension	Clinical Finding	S	OMOP5386048	20240225	20991231		OMOP CDM February 2024 release
36717860	Differential hypoxemia	Condition	OMOP Extension	Disorder	S	OMOP5386049	20240225	20991231		OMOP CDM February 2024 release
36717861	Differential carbon dioxide tension	Observation	OMOP Extension	Clinical Finding	S	OMOP5386050	20240225	20991231		OMOP CDM February 2024 release
36717862	Water change of extracorporeal life support temperature regulation device	Procedure	OMOP Extension	Procedure	S	OMOP5386051	20240225	20991231		OMOP CDM February 2024 release
36717863	Manual operation of extracorporeal life support device	Procedure	OMOP Extension	Procedure	S	OMOP5386052	20240225	20991231		OMOP CDM February 2024 release
36717864	BiVAD - Implantation of biventricular assist device with laminar flow pattern	Procedure	OMOP Extension	Procedure	S	OMOP5386053	20240225	20991231		OMOP CDM February 2024 release
36717865	BiVAD - Implantation of biventricular assist device with pulsatile flow pattern	Procedure	OMOP Extension	Procedure	S	OMOP5386054	20240225	20991231		OMOP CDM February 2024 release
36717866	Extracorporeal life support pump flow rate setting	Observation	OMOP Extension	Observable Entity	S	OMOP5386055	20240225	20991231		OMOP CDM February 2024 release
36717867	Extracorporeal life support pump rotational speed setting	Observation	OMOP Extension	Observable Entity	S	OMOP5386056	20240225	20991231		OMOP CDM February 2024 release
36717868	Extracorporeal life support temperature regulation device target setting	Observation	OMOP Extension	Observable Entity	S	OMOP5386057	20240225	20991231		OMOP CDM February 2024 release
36717869	Extracorporeal life support pump flow rate	Measurement	OMOP Extension	Observable Entity	S	OMOP5386058	20240225	20991231		OMOP CDM February 2024 release
36717870	Extracorporeal life support pump rotational speed	Measurement	OMOP Extension	Observable Entity	S	OMOP5386059	20240225	20991231		OMOP CDM February 2024 release
36717871	Extracorporeal life support temperature regulation device temperature	Measurement	OMOP Extension	Observable Entity	S	OMOP5386060	20240225	20991231		OMOP CDM February 2024 release
36717872	Membrane lungs in serial configuration	Observation	OMOP Extension	Observable Entity	S	OMOP5386061	20240225	20991231		OMOP CDM February 2024 release
36717873	Membrane lungs in parallel configuration	Observation	OMOP Extension	Observable Entity	S	OMOP5386062	20240225	20991231		OMOP CDM February 2024 release
36717874	Pre-membrane lung blood specimen	Specimen	OMOP Extension	Specimen	S	OMOP5386063	20240225	20991231		OMOP CDM February 2024 release
36717875	Post-membrane lung blood specimen	Specimen	OMOP Extension	Specimen	S	OMOP5386064	20240225	20991231		OMOP CDM February 2024 release
36717876	Semi-percutaneous approach	Observation	OMOP Extension	Qualifier Value	S	OMOP5386065	20240225	20991231		OMOP CDM February 2024 release
36717877	End of product life-cycle	Observation	OMOP Extension	Observable Entity	S	OMOP5386066	20240225	20991231		OMOP CDM February 2024 release
36717878	Sweep gas:blood flow ratio	Measurement	OMOP Extension	Observable Entity	S	OMOP5386067	20240225	20991231		OMOP CDM February 2024 release
36717879	Device inlet carbon dioxide fraction	Measurement	OMOP Extension	Observable Entity	S	OMOP5386068	20240225	20991231		OMOP CDM February 2024 release
36717880	Device inlet oxygen fraction	Measurement	OMOP Extension	Observable Entity	S	OMOP5386069	20240225	20991231		OMOP CDM February 2024 release
36717881	Sweep gas flow rate	Measurement	OMOP Extension	Observable Entity	S	OMOP5386070	20240225	20991231		OMOP CDM February 2024 release
36717882	Sweep gas inlet carbon dioxide fraction	Measurement	OMOP Extension	Observable Entity	S	OMOP5386071	20240225	20991231		OMOP CDM February 2024 release
36717883	Sweep gas inlet oxygen fraction	Measurement	OMOP Extension	Observable Entity	S	OMOP5386072	20240225	20991231		OMOP CDM February 2024 release
36717884	Effective extracorporeal flow	Measurement	OMOP Extension	Observable Entity	S	OMOP5386073	20240225	20991231		OMOP CDM February 2024 release
36717885	Extracorporeal flow fraction	Measurement	OMOP Extension	Observable Entity	S	OMOP5386074	20240225	20991231		OMOP CDM February 2024 release
36717886	Outlet blood oxygen saturation	Measurement	OMOP Extension	Observable Entity	S	OMOP5386075	20240225	20991231		OMOP CDM February 2024 release
36717887	Inlet blood oxygen saturation	Measurement	OMOP Extension	Observable Entity	S	OMOP5386076	20240225	20991231		OMOP CDM February 2024 release
36717888	Pre-membrane lung carbon dioxide tension	Measurement	OMOP Extension	Observable Entity	S	OMOP5386077	20240225	20991231		OMOP CDM February 2024 release
36717889	Pre-membrane lung oxygen tension	Measurement	OMOP Extension	Observable Entity	S	OMOP5386078	20240225	20991231		OMOP CDM February 2024 release
36717890	Pre-membrane lung pressure	Measurement	OMOP Extension	Observable Entity	S	OMOP5386079	20240225	20991231		OMOP CDM February 2024 release
36717891	Pre-membrane lung oxygen saturation	Measurement	OMOP Extension	Observable Entity	S	OMOP5386080	20240225	20991231		OMOP CDM February 2024 release
36717892	Post-membrane lung carbon dioxide tension	Measurement	OMOP Extension	Observable Entity	S	OMOP5386081	20240225	20991231		OMOP CDM February 2024 release
36717893	Post-membrane lung oxygen tension	Measurement	OMOP Extension	Observable Entity	S	OMOP5386082	20240225	20991231		OMOP CDM February 2024 release
36717894	Post-membrane lung pressure	Measurement	OMOP Extension	Observable Entity	S	OMOP5386083	20240225	20991231		OMOP CDM February 2024 release
36717895	Post-membrane lung oxygen saturation	Measurement	OMOP Extension	Observable Entity	S	OMOP5386084	20240225	20991231		OMOP CDM February 2024 release
36717896	Pump inlet pressure	Measurement	OMOP Extension	Observable Entity	S	OMOP5386085	20240225	20991231		OMOP CDM February 2024 release
36717897	Membrane lung pressure drop	Measurement	OMOP Extension	Observable Entity	S	OMOP5386086	20240225	20991231		OMOP CDM February 2024 release
36717898	Recirculation fraction	Measurement	OMOP Extension	Observable Entity	S	OMOP5386087	20240225	20991231		OMOP CDM February 2024 release
36717899	Vascular closure device	Device	OMOP Extension	Physical Object	S	OMOP5386088	20240225	20991231		OMOP CDM February 2024 release
36717900	Suture-based vascular closure device	Device	OMOP Extension	Physical Object	S	OMOP5386089	20240225	20991231		OMOP CDM February 2024 release
36717901	Collagen-based vascular closure device	Device	OMOP Extension	Physical Object	S	OMOP5386090	20240225	20991231		OMOP CDM February 2024 release
36717902	Patch-based vascular closure device	Device	OMOP Extension	Physical Object	S	OMOP5386091	20240225	20991231		OMOP CDM February 2024 release
36717903	Membrane-based vascular closure device	Device	OMOP Extension	Physical Object	S	OMOP5386092	20240225	20991231		OMOP CDM February 2024 release
36717904	Vascular compression device	Device	OMOP Extension	Physical Object	S	OMOP5386093	20240225	20991231		OMOP CDM February 2024 release
36717905	Impella CP with SmartAssist	Device	OMOP Extension	Physical Object	S	OMOP5386094	20240225	20991231		OMOP CDM February 2024 release
36717906	Impella 5.5 with SmartAssist	Device	OMOP Extension	Physical Object	S	OMOP5386095	20240225	20991231		OMOP CDM February 2024 release
36717907	Impella RP with SmartAssist	Device	OMOP Extension	Physical Object	S	OMOP5386096	20240225	20991231		OMOP CDM February 2024 release
36717908	Impella RP Flex with SmartAssist	Device	OMOP Extension	Physical Object	S	OMOP5386097	20240225	20991231		OMOP CDM February 2024 release
36717909	HeartMate 2	Device	OMOP Extension	Physical Object	S	OMOP5386098	20240225	20991231		OMOP CDM February 2024 release
36717910	HeartMate 3	Device	OMOP Extension	Physical Object	S	OMOP5386099	20240225	20991231		OMOP CDM February 2024 release
36717911	Configuration of renal replacement therapy attached to extracorporeal life support circuit	Observation	OMOP Extension	Observable Entity	S	OMOP5386100	20240225	20991231		OMOP CDM February 2024 release
36717912	Pre-membrane lung drainage; pre-membrane lung return	Observation	OMOP Extension	Observable Entity	S	OMOP5386101	20240225	20991231		OMOP CDM February 2024 release
36717913	Pre-membrane lung drainage; pre-blood pump return	Observation	OMOP Extension	Observable Entity	S	OMOP5386102	20240225	20991231		OMOP CDM February 2024 release
36717914	Post-membrane lung drainage; pre-membrane lung return	Observation	OMOP Extension	Observable Entity	S	OMOP5386103	20240225	20991231		OMOP CDM February 2024 release
36717915	Post-membrane lung drainage; pre-blood pump return	Observation	OMOP Extension	Observable Entity	S	OMOP5386104	20240225	20991231		OMOP CDM February 2024 release
36717916	Implantation of percutaneous ventricular assist device	Procedure	OMOP Extension	Procedure	S	OMOP5386105	20240225	20991231		OMOP CDM February 2024 release
36717917	Implantation of transvalvular microaxial flow pump	Procedure	OMOP Extension	Procedure	S	OMOP5386106	20240225	20991231		OMOP CDM February 2024 release
36717918	Open implantation of transvalvular microaxial flow pump	Procedure	OMOP Extension	Procedure	S	OMOP5386107	20240225	20991231		OMOP CDM February 2024 release
36717919	Percutaneous implantation of transvalvular microaxial flow pump	Procedure	OMOP Extension	Procedure	S	OMOP5386108	20240225	20991231		OMOP CDM February 2024 release
36717920	Reinfusion of blood from extracorporeal life support circuit	Procedure	OMOP Extension	Procedure	S	OMOP5386109	20240225	20991231		OMOP CDM February 2024 release
36717921	Extracorporeal life support discontinuation trial	Procedure	OMOP Extension	Procedure	S	OMOP5386110	20240225	20991231		OMOP CDM February 2024 release
36717922	High frequency ventilation amplitude	Observation	OMOP Extension	Observable Entity	S	OMOP5386111	20240225	20991231		OMOP CDM February 2024 release
36717923	High frequency ventilation rate	Observation	OMOP Extension	Observable Entity	S	OMOP5386112	20240225	20991231		OMOP CDM February 2024 release
740911	Accidental dislodgement of extracorporeal life support blood pump	Observation	OMOP Extension	Clinical Finding	S	OMOP5556610	20240715	20991231		OMOP CDM August 2024 release
740912	Accidental dislodgement of extracorporeal life support cannula	Observation	OMOP Extension	Clinical Finding	S	OMOP5556611	20240715	20991231		OMOP CDM August 2024 release
740913	Accidental dislodgement of extracorporeal life support console	Observation	OMOP Extension	Clinical Finding	S	OMOP5556612	20240715	20991231		OMOP CDM August 2024 release
740914	Accidental dislodgement of extracorporeal life support membrane lung	Observation	OMOP Extension	Clinical Finding	S	OMOP5556613	20240715	20991231		OMOP CDM August 2024 release
740915	Accidental dislodgement of extracorporeal life support temperature regulation device	Observation	OMOP Extension	Clinical Finding	S	OMOP5556614	20240715	20991231		OMOP CDM August 2024 release
740918	Impaired structural integrity of extracorporeal life support blood pump	Observation	OMOP Extension	Clinical Finding	S	OMOP5556615	20240715	20991231		OMOP CDM August 2024 release
740919	Impaired structural integrity of extracorporeal life support cannula	Observation	OMOP Extension	Clinical Finding	S	OMOP5556616	20240715	20991231		OMOP CDM August 2024 release
740920	Impaired structural integrity of extracorporeal life support membrane lung	Observation	OMOP Extension	Clinical Finding	S	OMOP5556617	20240715	20991231		OMOP CDM August 2024 release
