# Supplementary material for: Expanding the OMOP common data model to support extracorporeal life support research
Source: JAMIA Open. 2026 Jun 22;9(3):ooag112. doi: 10.1093/jamiaopen/ooag112 (PMC13284988; doi:10.1093/jamiaopen/ooag112)
Supplement: ooag112_Supplementary_Data [file ooag112_supplementary_data.zip › supp_maastricht_treaty_analysis.csv]

Terminology for	Maastricht Concept	Maastricht Synonym	new	excluded	directly_mappable	postcoordinated	concept_id	concept_code	concept_name	concept_class	is_standard	is_valid	domain	vocabulary
Systems and Support Modes	Extracorporeal life support (ECLS)				1		4080965	182744004	Extracorporeal circulation procedure	Procedure	Standard	Valid	Procedure	SNOMED
	Extracorporeal membrane oxygenation (ECMO)				1		4052536	233573008	Extracorporeal membrane oxygenation	Procedure	Standard	Valid	Procedure	SNOMED
	Venoarterial (VA) support				1		37206601	786451004	Venoarterial extracorporeal membrane oxygenation	Procedure	Standard	Valid	Procedure	SNOMED
	Venovenous (VV) support				1		37206603	786453001	Venovenous extracorporeal membrane oxygenation	Procedure	Standard	Valid	Procedure	SNOMED
	Venovenoarterial (VVA) support		1
	Extracorporeal cardiopulmonary resuscitation (ECPR)					1	4232320	89666000	Cardiopulmonary resuscitation	Procedure	Standard	Valid	Procedure	SNOMED
							37206601	786451004	Venoarterial extracorporeal membrane oxygenation	Procedure	Standard	Valid	Procedure	SNOMED
	Extracorporeal carbon dioxide removal (ECCO2R)				1		4049843	233574002	Extracorporeal carbon dioxide removal	Procedure	Standard	Valid	Procedure	SNOMED
	Venovenous extracorporeal carbon dioxide removal (VV ECCO2R)		1
	Arteriovenous extracorporeal carbon dioxide removal (AV ECCO2R)	AVCO2R , pECLA (pumpless extracorporeal lung assist), iLA (interventional lung assist)			1		44809035	8,44011E+14	Arteriovenous extracorporeal carbon dioxide removal	Procedure	Standard	Valid	Procedure	SNOMED
	Cardiac ECMO (cECMO)	cECLS		1
	Respiratory ECMO (rECMO)	rECLS		1
	Extracorporeal interval support for organ retrieval (EISOR)	Organ-preserving extracorporeal membrane oxygenation (OP-ECMO)	1
	Prolonged ECLS	Prolonged ECMO (when used in context of ECMO)		1
Cannulation Concepts	Vascular cannula	Cannula > Catheter			1		4122363	258620006	Vascular cannula	Physical Object	Standard	Valid	Device	SNOMED
	Vascular cannulation	Cannulation > Catheterization			1		4084444	281588005	Vascular cannula insertion	Procedure	Standard	Valid	Procedure	SNOMED
	Decannulation				1		4050428	233553003	Vascular cannula removal	Procedure	Standard	Valid	Procedure	SNOMED
	Unplanned decannulation	Accidental decannulation	1
	Percutaneous cannulation			1		1	4022796	175872000	Percutaneous transluminal cannulation of vein	Procedure	Standard	Valid	Procedure	SNOMED
							44511530	L71.4	Percutaneous transluminal cannulation of artery	Procedure	Standard	Valid	Procedure	OPCS4
	Semi-percutaneous cannulation	Semi-open cannulation, semi-Seldinger cannulation	1
	Surgical cannulation	Open cannulation		1		1	42872652	450643004	Open cannulation of artery	Procedure	Standard	Valid	Procedure	SNOMED
							4022794	175863008	Open cannulation of vein	Procedure	Standard	Valid	Procedure	SNOMED
	Central cannulation			1		1	46257398	33956	Extracorporeal membrane oxygenation (ECMO)/extracorporeal life support (ECLS) provided by physician; insertion of central cannula(e) by sternotomy or thoracotomy, 6 years and older	CPT4	Standard	Valid	Procedure	CPT4
							46257397	33955	Extracorporeal membrane oxygenation (ECMO)/extracorporeal life support (ECLS) provided by physician; insertion of central cannula(e) by sternotomy or thoracotomy, birth through 5 years of age	CPT4	Standard	Valid	Procedure	CPT4
	Peripheral cannulation			1		1	46257438	33954	Extracorporeal membrane oxygenation (ECMO)/extracorporeal life support (ECLS) provided by physician; insertion of peripheral (arterial and/or venous) cannula(e), open, 6 years and older	CPT4	Standard	Valid	Procedure	CPT4
							46257683	33953	Extracorporeal membrane oxygenation (ECMO)/extracorporeal life support (ECLS) provided by physician; insertion of peripheral (arterial and/or venous) cannula(e), open, birth through 5 years of age	CPT4	Standard	Valid	Procedure	CPT4
	Single-lumen cannula		1
	Dual-lumen cannula	Double-lumen cannula	1
	Bi-caval cannula			1
	Cavo-atrial cannula			1
	Distal cannula	Distal perfusion cannula (when used for arterial perfusion), or distal drainage cannula (when used for venous drainage)	1
Devices	Blood pump			1
	Centrifugal blood pump				1		4129113	261359000	Centrifugal pump	Physical Object	Standard	Valid	Device	SNOMED
	Roller blood pump				1		45764276	700914009	Basic roller pump	Physical Object	Standard	Valid	Device	SNOMED
	Membrane lung	Artificial lung, membrane oxygenator			1		4180582	53217009	Artificial lung	Physical Object	Standard	Valid	Device	SNOMED
	Hollow fiber membrane lung				1		4127648	261831007	Hollow fiber membrane	Physical Object	Standard	Valid	Device	SNOMED
	Sweep gas			1
	Sweep gas flow	Sweep flow	1
	Sweep gas:blood flow ratio (QG/QB)		1
	Sweep gas inlet oxygen fraction (FSO2)	FDO2 (device inlet oxygen fraction)	1
	Sweep gas inlet carbon dioxide fraction (FSCO2)	FDCO2 (device inlet carbon dioxide fraction)	1
	Heat exchanger		1
	Heater-cooler unit			1
	Bridge				1		4122364	258622003	Arteriovenous shunt	Physical Object	Standard	Valid	Device	SNOMED
	Loop		1
	Bladder		1
	Arterial filter		1
	Surface modification	Surface coating, coated circuit		1
Circuit Operation	Circuit prime			1
	Crystalloid prime	Clear prime		1
	Albumin prime	Colloid prime		1
	Blood prime			1
	Drainage			1
	Gravity drainage			1
	Kinetic drainage			1
	Return	Reinfusion		1
	Recirculation		1
	Recirculation fraction (Rf)		1
	Effective extracorporeal flow (QEFF)		1
	Extracorporeal flow fraction (EFF)		1
	Cavitation			1
	Rated flow			1
	Inlet saturation (SPREO2)	drainage saturation, pre-membrane lung saturation, pre-oxygenator saturation	1
	Outlet saturation (SPOSTO2)	post-membrane lung saturation, post-oxygenator saturation	1
	Pump inlet pressure (PINLET)	Pre-pump pressure	1
	Pre-membrane pressure (PPRE)		1
	Post-membrane pressure (PPOST)		1
	Membrane pressure drop (ΔP)	Delta P	1
	Differential hypoxemia	Regional hypoxemia, Dual-circuit circulation on VA ECMO, North-South phenomena, Harlequin phenomena	1
	Global hypoxemia	Systemic hypoxemia			1		437390	389087006	Hypoxemia	Clinical Finding	Standard	Valid	Condition	SNOMED
	Left ventricular venting			1
	Left ventricular unloading			1
	ECLS initiation			1
	ECLS implantation			1
	Weaning trial			1
	Discontinuation trial	Trial off	1
	Pump-controlled retrograde discontinuation trial			1
	ECLS discontinuation			1
	ECLS explantation			1
Table E5 and E6 omitted	75	Concepts directly present					15	20,00
		Concepts present via post-coordination					5	6,67
		Concepts missing					55	73,33
			new	excluded	directly_mappable	postcoordinated		100,00
			28	31	15	5
